# Supplementary material for: Soil column-experimental research on the migration pattern of petroleum pollutant in the soil
Source: Sci Rep. 2024 May 1;14:10033. doi: 10.1038/s41598-024-60588-4 (PMC11063217; doi:10.1038/s41598-024-60588-4)
Supplement: Supplementary file 1 — Supplementary Information. [file 41598_2024_60588_MOESM1_ESM.xlsx]

## Sheet: Soil column number
Soil column sample number
1	5g oil transportation, 1 year rainfall
2	5g oil transportation, 3-year rainfall
3	5g oil transportation, 5-year rainfall
4	10g oil transportation, 1 year rainfall.
5	10g oil transportation, 3 year rainfall.
6	10g oil transportation, 5 year rainfall.
7	15g oil transportation, 1 year rainfall.
8	15g oil transportation, 3 year rainfall.
9	15g oil transportation, 5 year rainfall.
10	Blank, 1 year rainfall
Original soil, not ground

## Sheet: Initial soil moisture content
Determination of initial soil moisture content（100℃、2h） 2015.4.23
depth（cm）	Beaker weight（g）	Beaker+sample weight（g）	Beaker after drying+sample weight（g）	water content（%）
0-5	60.8043	69.2277	68.4581	9.1365
5-10	69.6677	79.7435	78.5937	11.4115
10-15	69.6232	78.6501	77.3843	14.0225
15-20	70.5231	79.6687	78.2492	15.5211
20-25	70.6605	79.9301	78.5048	15.3761
25-30	70.902	80.4356	78.8457	16.6768
30-35	50.4257	59.8605	58.381	15.6813
35-40	56.5584	66.023	64.5152	15.9309
40-45	60.8539	69.8797	68.3327	17.1398
45-50	62.4715	71.0813	69.6535	16.5834
50-55	70.6538	80.4849	79.0576	14.5182
55-60	55.3512	65.7606	64.2144	14.8539
60-65	49.9646	58.838	57.614	13.794
65-70	50.4977	60.0103	58.7619	13.1236
70-75	53.5916	64.6796	63.2336	13.0411
75-80	41.1105	51.2018	49.836	13.5344
80-85	56.2036	66.2265	65.0712	11.5266
85-90	38.974	48.5927	47.5366	10.9797

## Sheet: Saturated water content of soil
Determination of soil moisture content after complete precipitation（100℃、2h） 2015.5.4
depth（cm）	Beaker weight（g）	Beaker+sample weight（g）	Beaker after drying+sample weight（g）	water content（%）
0	35.1816	38.1905	37.126	35.3784
5	35.9126	37.8947	37.1671	36.7085
10	31.9128	34.2488	33.5824	28.5274
15	37.5189	41.4154	40.5303	22.7153
20	56.3523	59.4224	58.7433	22.1198
25	42.6111	44.9116	44.3982	22.3169
30	49.1583	51.6657	51.0983	22.629
35	51.1193	54.2941	53.5184	24.433
40	33.4808	35.1857	34.7585	25.0572
50	45.9085	49.897	49.1008	19.9624
60	37.8474	39.2401	39.0026	17.0473
70	55.2339	57.8065	57.355	17.5503
80	55.5343	58.1713	57.8553	11.9833

## Sheet: Primary leaching
Moisture content of soil sample（2015.5.12、2015.5.21）						Soil oil content（2015.5.13、2015.5.22）							Soil total organic carbon（2015.5.15、2015.5.25）
number	beaker（g）	Beaker before drying+sample（g）	Baked beaker+sample（g）	water content（%）		number	sample（g）	beaker（g）	Beaker+oil（g）	oil length（%）	Oil content of original soil sample（%）		number	sample（g）	absorbance	organic carbon（mg）	organic carbon（%）	Original soil carbon content（%）
1-0	37.4886	43.7478	41.948	28.7545		1-0	3.3922	54.8137	54.8307	0.5011	0.357011		1-0	0.2317	0.244	6.6783	2.8823	2.05351
2-0	51.0765	56.8171	55.1204	29.5561		2-0	3.1261	38.2457	38.2597	0.4478	0.315448		2-0	0.207	0.237	6.4764	3.1287	2.20398
3-0	38.9543	43.7703	42.3663	29.1528		3-0	3.068	53.7426	53.7582	0.5085	0.360258		3-0	0.2136	0.245	6.7072	3.1401	2.22467
4-0	35.9108	40.7812	39.341	29.5705		4-0	3.0173	27.5527	27.562	0.3082	0.217064		4-0	0.2139	0.233	6.3609	2.9738	2.09443
5-0	33.1833	39.3164	37.4978	29.6522		5-0	3.4489	31.8522	31.8929	1.1801	0.830174		5-0	0.2469	0.395	11.0351	4.4695	3.14419
6-0	35.1515	41.6464	39.78	28.7364		6-0	3.363	41.2086	41.2224	0.4103	0.292395		6-0	0.2417	0.254	6.9669	2.8824	2.0541
7-0	37.7584	42.6395	41.3403	26.617		7-0	3.0236	39.1683	39.1886	0.6714	0.492693		7-0	0.2124	0.271	7.4574	3.511	2.57648
8-0	49.1174	55.0419	53.4293	27.2093		8-0	3.0412	56.0379	56.0992	2.0156	1.46717		8-0	0.2416	0.461	12.9394	5.3557	3.89845
9-0	36.6999	41.9768	40.3822	30.2185		9-0	3.0607	37.6803	37.6876	0.2385	0.166429		9-0	0.2247	0.275	7.5728	3.3702	2.35178
10-0	35.8803	40.8745	39.4852	27.8183		10-0	3.0553	55.5563	55.564	0.252	0.181898		10-0	0.2207	0.316	8.7557	3.9672	2.86359
1-5	31.9038	37.062	35.8375	23.7389		1-5	3.3776	37.5207	37.5448	0.7135	0.544123		1-5	0.2209	0.112	2.86974	1.29911	0.990716
2-5	36.6272	43.2122	41.2541	29.7358		2-5	3.3004	51.1214	51.1508	0.8908	0.625913		2-5	0.2178	0.132	3.4468	1.58255	1.11197
3-5	34.7033	42.0478	39.568	33.764		3-5	3.6179	38.9896	39.0138	0.689	0.456366		3-5	0.2159	0.11	2.81203	1.30247	0.862703
4-5	33.4709	41.5563	39.4543	28.9975		4-5	3.5962	35.9428	35.96	0.4783	0.339605		4-5	0.2301	0.117	3.014	1.30987	0.930037
5-5	37.8393	45.1363	43.4089	23.6727		5-5	3.1193	33.2117	33.2314	0.6316	0.482083		5-5	0.2092	0.109	2.78318	1.33039	1.01545
6-5	55.5216	62.7831	60.9296	25.525		6-5	3.3769	35.1828	35.2039	0.6248	0.46532		6-5	0.2057	0.103	2.61006	1.26887	0.944989
7-5	37.175	44.0122	42.3449	24.3857		7-5	3.4814	70.9212	70.9467	0.7325	0.553875		7-5	0.2042	0.102	2.58121	1.26406	0.955808
8-5	38.6326	45.267	43.6296	24.6805		8-5	3.4006	41.1095	41.1298	0.597	0.449657		8-5	0.2346	0.111	2.84088	1.21095	0.91208
9-5	53.7935	62.4502	59.9037	29.4165		9-5	3.2467	70.4902	70.5152	0.77	0.543493		9-5	0.2108	0.106	2.69662	1.27923	0.902926
10-5	45.8974	53.2126	51.4282	24.393		10-5	3.5061	66.47	66.493	0.656	0.495982		10-5	0.2068	0.099	2.49465	1.20631	0.912054

## Sheet: Secondary leaching
Moisture content of soil sample（2015.5.28、2015.5.29、2015.5.31）						Soil oil content（2015.5.29、2015.5.31、2015.6.1）							Soil total organic carbon（2015.5.29、2015.6.1、2015.6.2）
number	beaker（g）	Beaker before drying+sample（g）	Baked beaker+sample（g）	water content（%）		number	sample（g）	beaker（g）	Beaker+oil（g）	oil length（%）	Oil content of original soil sample（%）		number	sample（g）	absorbance	organic carbon（mg）	organic carbon（%）	Original soil carbon content（%）
1-0	33.9867	40.1267	38.4596	27.1889		1-0	3.1783	45.9274	45.966	1.2271	0.893465		1-0	0.2179	0.134	3.5045	1.60831	1.17103
2-0	55.2616	62.6443	60.2903	30.6121		2-0	3.3173	71.0319	71.0589	0.829	0.575226		2-0	0.2017	0.156	4.13927	2.05219	1.42397
3-0	30.1172	37.9034	35.3702	32.5704		3-0	3.192	62.5151	62.5385	0.7456	0.502755		3-0	0.2478	0.182	4.88945	1.97314	1.33048
4-0	38.6354	45.7773	43.783	28.0416		4-0	3.1359	46.8089	46.8287	0.6314	0.454345		4-0	0.2208	0.166	4.4278	2.00534	1.44301
5-0	42.6326	50.9648	48.5418	29.0752		5-0	3.2934	69.6919	69.7221	0.7014	0.497467		5-0	0.216	0.195	5.26454	2.43728	1.72864
6-0	54.2925	64.003	61.3288	27.5908		6-0	3.2574	70.7116	70.7347	0.7306	0.529022		6-0	0.2337	0.16	4.25468	1.82057	1.31826
7-0	36.7756	46.035	43.628	25.9984		7-0	3.2501	50.5382	50.5578	0.6031	0.446304		7-0	0.2257	0.132	3.4468	1.52716	1.13012
8-0	36.5488	50.1797	45.5622	33.9141		8-0	3.4224	26.6532	26.6753	0.6457	0.426717		8-0	0.2066	0.128	3.33138	1.61248	1.06562
9-0	30.9201	39.9137	37.276	29.3965		9-0	3.2169	31.9269	31.9519	0.7274	0.51357		9-0	0.2427	0.236	6.44751	2.65658	1.87564
10-0	39.2811	48.6298	45.9609	32.8238		10-0	3.2878	37.8636	37.8806	0.5171	0.347368		10-0	0.2018	0.173	4.62977	2.29424	1.54118
1-5	29.7605	41.225	38.4425	24.3822		1-5	3.3581	49.1607	49.1809	0.6015	0.454841		1-5	0.2204	0.127	3.30253	1.49843	1.13308
2-5	56.2533	72.2264	67.9979	26.4726		2-5	3.2645	49.9861	50.0065	0.6739	0.495501		2-5	0.2191	0.139	3.64877	1.66534	1.22448
3-5	37.9068	58.4887	52.9111	27.0816		3-5	3.3852	53.8057	53.8257	0.5908	0.430802		3-5	0.2346	0.136	3.56221	1.51842	1.10721
4-5	36.0719	50.3904	46.8765	24.541		4-5	3.286	50.4248	50.4438	0.5782	0.436304		4-5	0.2455	0.159	4.22583	1.72131	1.29889
5-5	37.1998	53.2573	49.4835	23.5018		5-5	3.3281	60.2499	60.2715	0.649	0.496473		5-5	0.2077	0.114	2.92744	1.40946	1.07821
6-5	41.1472	61.8806	56.696	25.0769		6-5	3.3066	38.6366	38.6527	0.4718	0.353487		6-5	0.2133	0.116	2.98515	1.39951	1.04855
7-5	47.1968	60.968	57.8256	22.8753		7-5	3.2687	56.9187	56.94	0.6516	0.502545		7-5	0.2413	0.132	3.4468	1.42843	1.10167
8-5	33.4976	49.595	45.4199	25.9564		8-5	3.2605	70.5289	70.5527	0.7299	0.540444		8-5	0.2	0.108	2.75432	1.37716	1.0197
9-5	36.6555	56.138	51.0089	26.3472		9-5	3.5231	70.6667	70.6908	0.6841	0.503859		9-5	0.2151	0.13	3.38909	1.57559	1.16046
10-5	36.6389	57.2258	52.0996	24.8789		10-5	3.2851	51.2846	51.312	0.8341	0.626585		10-5	0.2091	0.143	3.76418	1.80018	1.35232
1-10	70.2896	86.829	83.1791	22.0679		1-10	3.2294	33.97	33.9816	0.3592	0.279932		1-10	0.2013	0.058	1.31167	0.651602	0.507807
2-10	57.3473	72.9986	69.1549	24.55		2-10	3.1448	55.2438	55.2627	0.5883	0.443872		2-10	0.2179	0.063	1.45594	0.668168	0.504133
3-10	35.9222	49.014	45.8519	24.2365		3-10	3.1726	30.1087	30.1186	0.312	0.236382		3-10	0.2242	0.076	1.83103	0.816694	0.618756
4-10	56.5874	73.6781	69.6968	23.2951		4-10	3.2717	38.624	38.6364	0.3729	0.286033		4-10	0.2384	0.069	1.62906	0.683329	0.524147
5-10	60.3917	74.9343	71.5647	23.1217		5-10	3.1566	42.6215	42.6349	0.4023	0.309281		5-10	0.2048	0.077	1.85988	0.908145	0.698166
6-10	37.5128	52.5817	48.9031	24.3342		6-10	3.0919	54.275	54.2935	0.5886	0.445369		6-10	0.2248	0.07	1.65791	0.737504	0.558039
7-10	55.5614	68.3453	65.568	21.725		7-10	3.2367	36.7642	36.7764	0.3769	0.295018		7-10	0.2333	0.065	1.51364	0.648798	0.507846
8-10	54.7806	73.9706	69.2408	24.6472		8-10	3.2524	36.5365	36.5488	0.3782	0.284984		8-10	0.2091	0.065	1.51364	0.723886	0.545468
9-10	70.6857	90.0426	85.0885	25.5935		9-10	3.2775	30.9107	30.9211	0.3173	0.236092		9-10	0.2279	0.071	1.68676	0.740133	0.550707
10-10	36.7483	51.6356	48.2019	23.1043		10-10	3.1886	39.2685	39.2824	0.4171	0.320732		10-10	0.2197	0.074	1.77332	0.807156	0.620668

## Sheet: Triple leaching
Moisture content of soil sample（2015.6.17、2015.6.18、2015.6.19、2015.6.19）						Soil oil content（2015.6.18、2015.6.19、2015.6.20、2015.6.20）							Soil total organic carbon（2015.6.25、2015.6.29、2015.6.30、2015.7.1）
number	beaker（g）	Beaker before drying+sample（g）	Baked beaker+sample（g）	water content（%）		number	sample（g）	beaker（g）	Beaker+oil（g）	oil length（%）	Oil content of original soil sample（%）		number	sample（g）	absorbance	organic carbon（mg）	organic carbon（%）	Original soil carbon content（%）
1-0	58.0714	65.854	63.9548	24.407		1-0	3.0812	38.5024	38.5295	0.8795	0.66484		1-0	0.2424	0.163	4.34124	1.79094	1.35383
2-0	38.4061	46.0943	43.9698	27.6333		2-0	3.0522	38.5192	38.5469	0.9075	0.656728		2-0	0.2267	0.14	3.67762	1.62224	1.17396
3-0	40.5999	47.7808	45.8034	27.5369		3-0	3.1871	39.8348	39.862	0.8534	0.6184		3-0	0.2182	0.157	4.16812	1.91023	1.38421
4-0	57.0546	64.1569	62.3303	25.7184		4-0	3.0661	74.2819	74.3229	1.3372	0.993294		4-0	0.2379	0.143	3.76418	1.58225	1.17532
5-0	32.4918	39.0312	37.3656	22.4164		5-0	3.0811	63.4645	63.5036	1.269	0.984536		5-0	0.2192	0.144	3.79303	1.7304	1.3425
6-0	44.8018	52.0108	50.1501	25.8108		6-0	3.2129	37.7502	37.7742	0.747	0.554193		6-0	0.2454	0.129	3.36024	1.36929	1.01587
7-0	41.2789	48.7976	47.089	22.7247		7-0	3.0499	57.5682	57.5996	1.0295	0.795549		7-0	0.2269	0.13	3.38909	1.49365	1.15422
8-0	38.6458	46.1212	44.1786	25.9879		8-0	3.0806	59.4762	59.5104	1.1102	0.821682		8-0	0.236	0.17	4.54321	1.92509	1.4248
9-0	31.6494	37.8806	36.2104	26.807		9-0	3.1176	49.5972	49.6284	1.0001	0.732003		9-0	0.2228	0.16	4.25468	1.90964	1.39772
10-0	35.7068	41.6379	40.1349	25.341		10-0	3.0386	39.0922	39.1202	0.9215	0.687983		10-0	0.2076	0.141	3.70647	1.78539	1.33296
1-5	35.2009	43.1969	41.44	21.9722		1-5	3.0651	39.4622	39.4722	0.3263	0.254605		1-5	0.2157	0.098	2.46579	1.14316	0.891982
2-5	59.1141	66.8226	65.0766	22.6503		2-5	3.1109	53.7683	53.7773	0.2893	0.223773		2-5	0.2048	0.085	2.0907	1.02085	0.789626
3-5	58.3883	67.7198	65.522	23.5525		3-5	3.1548	41.0081	41.015	0.2187	0.167191		3-5	0.2106	0.073	1.74447	0.828333	0.63324
4-5	38.6181	46.6222	44.8135	22.5972		4-5	3.139	37.8029	37.8088	0.188	0.145517		4-5	0.2113	0.074	1.77332	0.839244	0.649598
5-5	39.4222	48.4888	46.5026	21.9112		5-5	3.0846	34.9313	34.938	0.2172	0.169609		5-5	0.2334	0.084	2.06185	0.883398	0.689835
6-5	31.2739	42.3024	39.7841	22.8345		6-5	3.0454	37.0033	37.0109	0.2496	0.192605		6-5	0.2267	0.082	2.00415	0.884052	0.682183
7-5	43.2394	52.622	50.575	21.818		7-5	3.3531	73.2712	73.2817	0.3131	0.244788		7-5	0.2172	0.077	1.85988	0.856299	0.669472
8-5	60.264	69.1214	67.0168	23.7609		8-5	3.1254	51.705	51.718	0.4159	0.317078		8-5	0.2117	0.075	1.80218	0.851287	0.649014
9-5	74.0968	84.5833	82.1525	23.1822		9-5	3.3118	56.5907	56.5994	0.2627	0.2018		9-5	0.2072	0.076	1.83103	0.883701	0.678839
10-5	69.8692	79.0249	77.023	19.7121		10-5	3.0691	40.6371	40.6429	0.189	0.151744		10-5	0.222	0.08	1.94644	0.876775	0.703944
1-10	57.7019	67.3619	65.4164	20.1398		1-10	3.0798	40.6212	40.6244	0.1039	0.0829747		1-10	0.2445	0.055	1.22511	0.50107	0.400155
2-10	40.2601	49.1974	47.2603	21.6743		2-10	3.0207	38.4253	38.4268	0.0497	0.0389279		2-10	0.2182	0.047	0.994291	0.455679	0.356914
3-10	35.7227	44.3146	42.5105	20.9977		3-10	3.0772	31.1648	31.6674	0.0812	0.0641499		3-10	0.2371	0.064	1.48479	0.62623	0.494736
4-10	29.003	39.2571	37.0854	21.1788		4-10	3.0774	57.0824	57.0843	0.0552	0.0435093		4-10	0.2496	0.061	1.39823	0.56019	0.441548
5-10	33.5252	42.8893	40.9775	20.4184		5-10	3.1796	44.8236	44.8251	0.0472	0.0375625		5-10	0.2047	0.062	1.42709	0.69716	0.554811
6-10	43.379	54.9794	52.4083	22.1648		6-10	3.054	58.1014	58.1033	0.0622	0.0484135		6-10	0.2108	0.049	1.052	0.49905	0.388436
7-10	41.2227	51.5306	49.4004	20.6657		7-10	3.147	38.6655	38.6673	0.0572	0.0453792		7-10	0.2248	0.068	1.6002	0.711835	0.564729
8-10	58.9793	70.7705	68.184	21.9359		8-10	3.139	32.5087	32.5105	0.0573	0.0447307		8-10	0.2323	0.047	0.994291	0.42802	0.33413
9-10	39.6565	51.6915	49.0213	22.187		9-10	3.209	41.2993	41.301	0.0499	0.0388287		9-10	0.2116	0.036	0.676908	0.3199	0.248924
10-10	58.4696	67.5744	65.6955	20.6364		10-10	3.2787	65.7313	65.7323	0.0305	0.0242059		10-10	0.2308	0.048	1.02314	0.443303	0.351821
1-15	40.6186	50.9566	48.7984	20.8764		1-15	3.2163	35.2187	35.2204	0.0529	0.0418564		1-15	0.216	0.024	0.330672	0.153089	0.121129
2-15	38.4232	49.2095	46.9786	20.6836		2-15	3.0245	59.1427	59.1433	0.0198	0.0157046		2-15	0.2079	0.019	0.186407	0.0896619	0.0711166
3-15	31.6637	42.1101	39.8183	21.9396		3-15	3.1562	58.4169	58.4176	0.0222	0.0173294		3-15	0.2249	0.021	0.244113	0.108543	0.084729
4-15	57.0795	67.3151	65.3139	19.5514		4-15	3.0923	38.6372	38.6377	0.0129	0.0103779		4-15	0.2436	0.028	0.446084	0.183122	0.147319
5-15	44.8213	52.5852	51.105	19.0652		5-15	3.1386	39.4413	39.4424	0.0319	0.0258182		5-15	0.2147	0.025	0.359525	0.167455	0.135529
6-15	58.0976	66.5932	64.774	21.4158		6-15	3.0674	31.2894	31.2914	0.0652	0.0512369		6-15	0.2243	0.034	0.619202	0.27606	0.216939
7-15	38.6625	50.3348	47.8834	21.0019		7-15	3.0343	43.2609	43.2616	0.0231	0.0182486		7-15	0.2439	0.019	0.186407	0.0764276	0.0603764
8-15	32.5071	41.8908	40.3262	16.6736		8-15	3.003	60.2932	60.2951	0.0599	0.0499125		8-15	0.2419	0.023	0.301819	0.12477	0.103966
9-15	41.2973	49.6454	48.1899	17.4351		9-15	3.2079	74.1318	74.132	0.0003	0.000247695		9-15	0.2346	0.026	0.388378	0.165549	0.136685
10-15	65.7276	78.9021	79.3255	19.559		10-15	3.2514	69.9032	69.9034	0.0006	0.000482646		10-15	0.2461	0.018	0.157554	0.0640203	0.0514986

## Sheet: Four times leaching
Moisture content of soil sample（2015.7.9、2015.7.19、2015.7.9、2015.7.19、2015.7.19）						Soil oil content（2015.7.23、2015.7.23、2015.7.23、2015.7.23、2015.7.23）
number	beaker（g）	Beaker before drying+sample（g）	Baked beaker+sample（g）	water content（%）		number	sample（g）	beaker（g）	Beaker+oil（g）	oil length（%）	Oil content of original soil sample（%）
1-0	69.1227	76.4604	74.9707	20.302		1-0	3.0193	35.217	35.221	0.132481	0.105585
2-0	52.8046	60.0231	58.3345	23.3927		2-0	3.0634	38.424	38.4282	0.137103	0.105031
3-0	61.1701	68.3634	66.6332	24.0529		3-0	3.1262	51.7074	51.7093	0.0607767	0.0461581
4-0	51.651	60.3155	58.4042	22.059		4-0	3.0482	41.0096	41.0602	1.66	1.29382
5-0	65.6796	74.9001	72.8471	22.2656		5-0	3.1562	40.639	40.6799	1.29586	1.00733
6-0	57.9365	69.4764	66.7379	23.7307		6-0	3.0042	58.0981	58.1188	0.689035	0.525522
7-0	55.8927	65.2221	63.2369	21.279		7-0	3.0406	37.0046	37.0715	2.20022	1.73204
8-0	54.3213	64.1382	62.0789	20.9771		8-0	3.0416	53.7716	53.7905	0.621383	0.491035
9-0	63.5621	75.3414	72.6137	23.1567		9-0	3.1161	59.1398	59.1476	0.250313	0.192349
10-0	62.3276	73.4029	71.6005	16.2741		10-0	3.0397	40.6198	40.6237	0.128302	0.107422
1-5	56.2766	69.4529	66.7483	20.5262		1-5	3.0109	37.7643	37.7689	0.152778	0.121419
2-5	53.3559	63.9511	61.7942	20.3573		2-5	3.1283	59.4905	59.4947	0.134258	0.106927
3-5	64.1754	76.6517	74.0769	20.6375		3-5	3.0137	65.7263	65.7291	0.092909	0.0737349
4-5	53.6297	65.8866	63.4806	19.6298		4-5	3.0012	38.6619	38.6651	0.106624	0.085694
5-5	61.1285	72.0743	69.9304	19.5865		5-5	2.9829	38.5174	38.5204	0.100573	0.0808745
6-5	53.3632	68.4335	65.2729	20.9724		6-5	2.9584	39.8508	39.8537	0.098026	0.0774676
7-5	51.8748	65.7822	62.9897	20.0792		7-5	3.0202	37.9217	37.9247	0.0993312	0.0793862
8-5	52.7066	64.4306	62.1068	19.8209		8-5	3.1116	32.5055	32.5078	0.073917	0.059266
9-5	55.4499	70.2775	67.0365	21.8579		9-5	3.056	56.5909	56.5965	0.183246	0.143192
10-5	60.4135	72.051	70.0055	17.5768		10-5	2.9953	73.2717	73.2753	0.120188	0.099063
1-10	41.2268	47.3027	46.1633	18.7528		1-10	3.0383	35.2165	35.2186	0.0691176	0.0561561
2-10	58.9829	66.1427	64.6412	20.9713		2-10	2.9788	38.4238	38.4252	0.0469988	0.0371426
3-10	39.6594	48.1886	46.4241	20.6878		3-10	2.987	51.708	51.7089	0.0301306	0.0238972
4-10	57.7056	64.7518	63.3728	19.5708		4-10	3.0584	41.0106	41.0111	0.0163484	0.0131489
5-10	33.5282	40.8424	39.3687	20.1485		5-10	3.0143	40.6391	40.6406	0.0497628	0.0397364
6-10	35.7255	42.2784	40.9745	19.8981		6-10	2.9907	58.0984	58.0991	0.0234059	0.0187486
7-10	40.2625	45.9085	44.8171	19.3305		7-10	3.0543	37.0051	37.0066	0.0491111	0.0396177
8-10	29.0061	35.2475	33.9985	20.0115		8-10	3.0573	53.771	53.7717	0.022896	0.0183142
9-10	43.3828	48.7682	47.596	21.7663		9-10	2.9753	59.1395	59.14	0.016805	0.0131472
10-10	58.4736	65.455	64.1388	18.853		10-10	3.0208	40.6196	40.62	0.0132415	0.0107451
1-15	50.1968	65.0227	61.93	20.8601		1-15	3.0256	39.4643	39.4669	0.0859334	0.0680076
2-15	54.1821	67.0992	64.4999	20.1229		2-15	3.0457	39.1075	39.1102	0.0886496	0.0708107
3-15	61.6894	82.3423	78.1542	20.2785		3-15	3.0662	37.803	37.8053	0.0750114	0.0598002
4-15	73.1154	96.0585	91.6461	19.2319		4-15	3.0835	38.6336	38.6352	0.0518891	0.0419098
5-15	54.1869	76.8726	72.5469	19.068		5-15	3.0105	58.412	58.4147	0.0896861	0.0725848
6-15	62.566	87.0984	81.5952	22.4324		6-15	2.9937	60.2885	60.2908	0.076828	0.0595937
7-15	51.2714	74.446	69.8058	20.0228		7-15	3.0587	31.287	31.2891	0.0686566	0.0549097
8-15	68.2072	88.9674	85.1352	18.4594		8-15	3.0257	44.8202	44.822	0.0594904	0.0485088
9-15	64.0056	79.3068	76.4883	18.4201		9-15	3.0057	57.0779	57.0802	0.0765213	0.062426
10-15	57.3216	84.843	79.5482	19.2388		10-15	3.051	41.295	41.2965	0.0491642	0.0397056
1-20	67.8063	79.6919	77.044	22.2782		1-20	3.03	39.4631	39.4651	0.0660066	0.0513015
2-20	26.7015	42.5674	39.3085	20.5403		2-20	3.0491	39.107	39.1092	0.0721524	0.0573321
3-20	38.1188	55.9877	52.6086	18.9105		3-20	3.1586	37.8025	37.8046	0.0664852	0.0539125
4-20	39.8109	60.9283	56.3506	21.6774		4-20	3.0903	38.6331	38.6362	0.100314	0.0785685
5-20	48.289	68.6853	64.3021	21.4902		5-20	3.0351	58.4102	58.4132	0.0988435	0.0776019
6-20	53.2197	76.2347	71.124	22.206		6-20	3.0343	60.2869	60.2901	0.105461	0.0820423
7-20	57.2765	80.8669	75.9969	20.644		7-20	3.1004	31.2857	31.2882	0.0806348	0.0639885
8-20	58.2443	84.2706	79.0143	20.1961		8-20	3.0524	44.8187	44.8214	0.088455	0.0705905
9-20	66.0928	85.4863	81.9867	18.0452		9-20	3.0274	57.0769	57.0793	0.0792759	0.0649704
10-20	63.9654	92.1418	86.2947	20.7518		10-20	2.9823	41.2939	41.296	0.0704155	0.055803

## Sheet: heavy metal ion
Determination of heavy metals in soil
sample	Fe（mg/g）	Pb（mg/g）	Zn（mg/g）	Cu（mg/g）	Cd（mg/g）	Ca（mg/g）	Mg（mg/g）
1-0、2-0、3-0	13.7844	0	0.086122	0.0369094	0.019685	19.5522	3.1127
4-0、5-0、6-0	13.4684	0	0.0613383	0.0241636	0.0241636	21.4684	2.88104
7-0、8-0、9-0	12.8111	0	0.0593421	0.0356053	0.0169549	20.4476	2.68735
10-0	14.1174	0	0.144388	0.0465766	0.013973	19.66	3.20214
1-5、2-5、3-5	13.6618	0.369565	0.219807	0.0410628	0.0241546	23.6135	3.00725
4-5、5-5、6-5	13.3611	0.436703	0.125123	0.0417076	0.0196271	29.9681	2.94406
7-5、8-5、9-5	12.3684	0.284043	0.123225	0.0417711	0.018797	28.3312	2.65246
10-5	12.2602	0.372745	0.137702	0.0474834	0.0308642	29.8433	2.75404

## Sheet: Leached water of soil sample PH
PH value of leached water after secondary leaching of soil samples（2015.6.15）
sample	PH
1-0	6.98
2-0	6.8
8-0	6.8
10-0	7.1-7.2
1-5	7.16
2-5	7
8-5	6.8
10-5	7.1-7.2
1-10	7.27
2-10	7.2
8-10	7.1
10-10	7.1-7.2
The more oil, the more sour the soil.

## Sheet: Experimental data of homogeneou
once
containing water（%）
depth（cm）	1	2	3	4	5	6	7	8	9	10
5	28.755	29.556	29.153	29.571	29.652	28.736	26.617	27.209	30.219	27.818
10	23.739	29.736	33.764	28.998	23.673	25.525	24.386	24.681	29.417	24.393
15	22.136	24.051	23.416	22.421	20.784	24.15	20.546	22.154	23.782	20.155
oiliness（mg/g）
depth（cm）	1	2	3	4	5	6	7	8	9	10
5	3.57	3.154	3.603	2.171	4.302	2.924	4.927	4.672	3.664	1.819
10	5.441	6.259	4.564	3.396	4.821	4.653	5.539	4.497	5.435	4.96
15	1.825	2.242	2.116	1.794	2.018	1.257	2.003	1.885	1.518	1.026
summation	10.836	11.655	10.283	7.361	11.141	8.834	12.469	11.054	10.617	7.805
organic matter（mg/g）
depth（cm）	1	2	3	4	5	6	7	8	9	10
5	20.535	22.04	22.247	20.944	31.442	20.541	25.765	38.985	23.518	28.636
10	9.907	11.12	8.627	9.3	10.155	9.45	9.558	9.121	9.029	9.121
15	4.262	4.029	5.215	4.696	4.362	4.082	4.287	3.922	3.989	3.214
summation	34.704	37.189	36.089	34.94	45.959	34.073	39.61	52.028	36.536	40.971
second time
containing water（%）
depth（cm）	1	2	3	4	5	6	7	8	9	10
5	27.189	30.612	32.57	28.042	29.075	27.591	25.998	33.914	29.397	32.824
10	24.382	26.473	27.082	24.541	23.502	25.077	22.875	25.956	26.347	24.879
15	22.068	24.55	24.237	23.295	23.122	24.334	21.725	24.647	25.594	23.104
20	20.646	20.866	21.443	19.164	18.156	19.462	19.421	16.454	16.782	18.462
oiliness（mg/g）
depth（cm）	1	2	3	4	5	6	7	8	9	10
5	6.935	5.752	5.028	4.543	4.975	5.29	4.463	4.267	5.136	3.474
10	4.548	4.955	4.308	4.363	4.965	4.454	5.025	5.404	5.039	6.266
15	2.799	4.439	2.364	2.86	3.093	3.535	2.95	2.85	2.361	3.207
20	1.021	0.982	1.323	0.996	1.342	1.118	1.212	0.969	1.061	0.105
summation	15.303	16.128	13.023	12.762	14.375	14.397	13.65	13.49	13.597	13.052
organic matter（mg/g）
depth（cm）	1	2	3	4	5	6	7	8	9	10
5	11.71	14.24	13.305	14.43	17.286	13.183	11.301	10.656	18.756	15.412
10	11.331	12.245	11.072	12.989	10.782	10.486	11.017	10.197	11.605	13.523
15	5.078	5.041	6.188	5.241	6.982	5.58	5.078	5.455	5.507	6.207
20	1.512	1.021	1.211	1.614	1.011	2.016	2.045	2.141	0.988	0.515
summation	29.631	32.547	31.776	34.274	36.061	31.265	29.441	28.449	36.856	35.657
three times
containing water（%）
depth（cm）	1	2	3	4	5	6	7	8	9	10
5	24.407	27.633	27.537	25.718	22.416	25.811	22.725	25.988	26.807	25.341
10	21.972	22.65	23.553	22.597	21.911	22.835	21.818	23.761	23.182	19.712
15	20.14	21.674	20.998	21.179	20.418	22.165	20.666	21.936	22.187	20.636
20	20.876	20.684	21.94	19.551	19.065	21.416	21.002	16.674	17.435	19.559
25	18.462	17.229	18.732	15.124	15.654	16.762	17.445	13.648	16.452	16.462
oiliness（mg/g）
depth（cm）	1	2	3	4	5	6	7	8	9	10
5	6.648	7.567	6.184	9.933	8.845	7.542	7.955	8.217	9.32	6.88
10	2.546	2.238	1.672	1.455	1.696	1.926	2.448	3.171	2.018	1.517
15	0.83	0.389	0.641	0.435	0.376	0.484	0.454	0.447	0.388	0.242
20	0.419	0.157	0.173	0.104	0.258	0.512	0.182	0.499	0.202	0.005
25	0.208	0.181	0.201	0.316	0.237	0.534	0.192	0.211	0.31	0.012
summation	10.651	10.532	8.871	12.243	11.412	10.998	11.231	12.545	12.238	8.656
organic matter（mg/g）
depth（cm）	1	2	3	4	5	6	7	8	9	10
5	13.538	11.74	13.842	11.753	13.425	10.159	11.542	14.248	13.977	13.33
10	8.92	7.896	6.332	6.496	6.898	6.822	6.695	6.49	6.788	7.039
15	4.002	3.569	4.947	4.415	5.548	3.884	5.647	3.341	2.489	3.518
20	1.211	0.711	0.847	1.473	1.355	2.169	0.604	1.04	1.367	0.515
25	0.524	0.523	0.698	0.517	0.324	0.823	0.526	0.766	0.662	0.324
summation	28.195	24.439	26.666	24.654	27.55	23.857	25.014	25.885	25.283	24.726
the fourth time
containing water（%）
depth（cm）	1	2	3	4	5	6	7	8	9	10
5	20.302	23.393	24.053	22.059	22.266	23.731	21.279	20.977	23.157	16.274
10	20.526	20.357	20.638	19.63	19.587	20.972	20.079	19.821	21.858	17.577
15	18.753	20.971	20.688	19.571	20.149	19.898	19.331	20.012	21.766	18.853
20	20.86	20.123	20.279	19.232	19.068	22.432	20.023	18.459	18.42	19.239
25	22.278	20.54	18.911	21.677	21.49	22.206	20.644	20.196	18.045	20.752
30	16.452	18.934	16.721	18.897	18.478	18.464	17.982	17.863	16.546	15.638
oiliness（mg/g）
depth（cm）	1	2	3	4	5	6	7	8	9	10
5	9.056	12.05	10.462	12.938	10.073	11.855	11.32	10.91	9.123	8.074
10	1.214	1.069	0.737	0.857	0.809	0.775	0.794	0.593	1.432	0.991
15	0.562	0.371	0.239	0.131	0.397	0.187	0.396	0.183	0.131	0.107
20	0.68	0.708	0.598	0.419	0.726	0.596	0.549	0.485	0.624	0.397
25	0.513	0.573	0.539	0.786	0.776	0.82	0.64	0.706	0.65	0.558
30	0.232	0.185	0.274	0.322	0.264	0.311	0.162	0.204	0.182	0.1
summation	12.257	14.956	12.849	15.453	13.045	14.544	13.861	13.081	12.142	10.227
organic matter（mg/g）
depth（cm）	1	2	3	4	5	6	7	8	9	10
5	10.251	12.315	11.082	13.042	10.628	11.996	11.571	11.03	9.38	9.33
10	8.361	7.068	6.024	7.91	5.08	6.344	6.892	6.17	5.39	5.04
15	3.581	3.042	3.627	3.591	4.003	2.932	4.015	3.062	2.416	2.826
20	2.158	1.002	0.968	1.358	1.446	1.657	0.952	1.134	1.228	0.52
25	0.446	0.502	0.482	0.396	0.224	0.685	0.354	0.322	0.261	0.152
30	0.204	0.182	0.116	0.162	0.101	0.213	0.141	0.167	0.13	0.08
summation	25.001	24.111	22.299	26.459	21.482	23.827	23.925	21.885	18.805	17.948

[truncated: 1 more sheets: Experimental data of undisturbe]
